# Supplementary material for: Fine scale relationships between sex, life history, and dispersal of masu salmon
Source: Ecol Evol. 2012 May;2(5):920–9. doi: 10.1002/ece3.228 (PMC3399158; doi:10.1002/ece3.228)
Supplement: Supplementary file 1 [file ece30002-0920-SD1.xls]

## Sheet: Table S1
Table S1. Pairwise FST (below diagonal) and the significance of allelic homogeneity (above
diagonal) of each type of masu salmon among six samples in the Atsuta River. Statistically
different pairs (α = 0.05) after FDR are indicated by asterisks
Sea-run males
	AT1	SAK	HID	MIG	NAE	DET
AT1		NS	NS	NS	NS	NS
SAK	0.0081		NS	NS	NS	NS
HID	0.0086	-0.0035		NS	NS	NS
MIG	0.0018	0.0062	0.0042		NS	NS
NAE	-0.00071	-0.0004	0.0025	-0.0019		NS
DET	-0.0013	0.0061	0.0022	-0.0008	0.00115
Sea-run females
	AT1	SAK	HID	MIG	NAE	DET
AT1		NS	*	*	*	*
SAK	-0.0029		NS	*	*	NS
HID	0.0186*	0.0159		*	NS	NS
MIG	0.0272*	0.0242*	0.0122		NS	NS
NAE	0.0176*	0.0190*	0.0088	0.0123		NS
DET	0.0212*	0.0069	0.0062	0.0047	0.0052
Resident males
	AT1	SAK	HID	MIG	NAE	DET
AT1		NS	*	*	*	NS
SAK	-0.0005		NS	*	*	NS
HID	0.0197*	0.0086		*	*	NS
MIG	0.0182*	0.0229*	0.0163*		*	*
NAE	0.0144*	0.0116	0.0212*	0.0216*		*
DET	0.0001	0.0004	0.0085	0.0113	0.0182*
All males
	AT1	SAK	HID	MIG	NAE	DET
AT1		NS	*	NS	*	*
SAK	0.0019		NS	NS	NS	NS
HID	0.0059	0.0018		NS	*	NS
MIG	0.0071	0.0024	-0.0022		*	NS
NAE	0.0025	0.0031	0.0043	0.0043		*
DET	0.0019	-0.0007	0.0023	-0.0003	0.0034
All individuals
	AT1	SAK	HID	MIG	NAE	DET
AT1		NS	*	*	*	*
SAK	0.0009		*	*	*	*
HID	0.0115*	0.0068*		NS	*	*
MIG	0.0115*	0.0088*	0.0026		*	NS
NAE	0.0069*	0.0054*	0.0053	0.0057*		*
DET	0.0080*	0.0030	0.0044	0.0021	0.0029
*: P < 0.05
